# Supplementary material for: Human RNA Polymerase II Segregates from Genes and Nascent RNA and Transcribes in the Presence of DNA-Bound dCas9
Source: Int J Mol Sci. 2024 Aug 1;25(15):8411. doi: 10.3390/ijms25158411 (PMC11312690; doi:10.3390/ijms25158411)
Supplement: Supplementary file 1 [file ijms-25-08411-s001.zip]

Archive with 6 entries (6 files):
- Pessoa_Carvalho_NumericalData_Proof.xlsx
- Pessoa_Carvalho_SupplementaryInfo_Proof.pdf
- Video S1.avi
- Video S2.avi
- Video S3.avi
- Video S4.avi
