# Supplementary material for: Human RNA Polymerase II Segregates from Genes and Nascent RNA and Transcribes in the Presence of DNA-Bound dCas9
Source: Int J Mol Sci. 2024 Aug 1;25(15):8411. doi: 10.3390/ijms25158411 (PMC11312690; doi:10.3390/ijms25158411)
Supplement: Supplementary file 1 [file ijms-25-08411-s001.zip › Pessoa_Carvalho_NumericalData_Proof.xlsx]

## Sheet: Fig 1G
		Wild-type intron 2 (wt-I2)			MS2			BoxB
Copy number/cell	Single-copy	2	2	2	1.16838	1.15234	1.14717	0.947281	1.16063	1.30784
	Multiple-copy	2	2	2	335.206	329.411	352.347	319.51	329.275	349.875

## Sheet: Fig 2E
	Overlap (minor, major, full)	Gene array signal dimension (µm)	MS2-labeled RNA signal dimension (µm)
Experiment 1	full	2.36842	1.86842
	major	1.52	1.56
	major	1.84	1.22
	full	2.57143	1.45238
	full	2.38462	1.57692
Experiment 2	major	1.02857	0.985714
	major	0.93913	0.63913
	major	1.2	0.933333
	major	1.81875	1.65
	major	1.2913	1.51304
	minor	1.37143	1.45714
	minor	1.25714	1.15714
	major	1.53158	1.59474
	major	1.53333	0.85
	major	1.21765	0.494118
	full	1.30714	0.985714
	minor	1.8	1.26429
	minor	1.97647	0.864706
	major	1.6875	1.10625
Experiment 3	major	2.44286	2.27143
Experiment 4	minor	1.24286	1.11429
	major	1.52143	1.11429
Experiment 5	major	1.98	1.14
Experiment 6	minor	2	1.38
Experiment 7	minor	1.5	0.723529
Experiment 8	major	1.93043	1.23913
	major	1.51364	0.613636
	full	1.48421	0.457895
	major	1.25217	1.00435
	full	1.28182	0.490909
	major	1.5	1
	major	1.05	0.6375
	major	1.03636	0.436364
	major	1.33043	1.43478
Experiment 9	major	1.26522	0.795652
	major	1.33636	0.859091
	major	1.86	0.945
	minor	1.275	0.525
Experiment 10	major	1.325	0.8875
	minor	1.8375	0.725
	major	1.18846	1.33846
	minor	0.735	0.975
	major	1.212	1.332

## Sheet: Fig 3E
	Overlap (minimal, minor, major, full)	Gene array signal dimension (µm)	FISH-labeled RNA signal dimension (µm)
Experiment 1	minor	2.49231	1.33846
	major	1.68462	0.784615
	major	1.89231	1.86923
	minor	1.17857	0.578571
	minor	1.65882	1.12941
	full	1.88333	1.05
	major	1.42	0.96
	full	1.53529	1.11176
	major	1.75714	1.22143
	major	1.60588	1.95882
	minor	1.06875	1.0875
	major	2.05714	1.17857
	major	2.42143	2.18571
	minor	1.75714	1.60714
	major	1.51667	0.933333
Experiment 2	major	1.58	1.78
	minor	1.96	0.7
	full	1.70625	0.88125
	major	1.03125	2.325
	major	1.35	1.35
	minor	1.90714	1.22143
	major	1.52143	1.30714
	major	1.05	1.11429
	minor	1.82	1.04
	minimal	1.13077	1.36154
	major	1.42941	2.27647
	major	1.42	0.98
	major	1.34118	0.935294
	major	1.54615	1.82308
	major	1.78	1.18
	major	1.59231	1.45385
	full	1.88	1.38
	minor	1.11429	1.00714
	full	1.89375	1.29375
	minor	1.05	0.95625
	major	1.78125	1.44375

## Sheet: Fig 4E
	Overlap (full, major)	Pol II signal dimension (µm)	Gene array signal dimension (µm)
Experiment 1	major	1.24	1.42
	full	1.14706	0.741176
Experiment 2	major	1.46667	0.983333
	major	0.988235	0.705882
	major	1.03125	0.65625
	major	1.18125	0.80625
	major	1.46	0.96
	major	0.9	0.616667
	major	1.25294	0.847059
	major	1.21667	0.65
	major	1.2	0.7
Experiment 3	major	1.35	1.13571
	major	1.56923	1.03846
	full	1.84615	1.66154
	major	1.72	1.12
	major	1.39286	1.67143
	major	1.45714	0.878571
	major	1.575	1.275
	major	1.67143	1.12
	major	1.11429	0.6
	major	1.09286	0.942857
	major	1.70625	1.0125
	major	1.3	1.22
Experiment 4	major	1.2	1.04
	major	1.47692	1.06154
	major	1.18	0.54
	full	1.62857	1.13571
	full	1.22	0.52
	major	1.35	0.7
	major	0.728571	0.557143
	major	1.52308	0.830769
	full	1.65882	0.917647
	major	1.70769	1.40769
	major	1.22	0.7
	major	1.34	0.84
	major	1.41667	1.2
	major	1.62	0.84
	full	1.36875	0.675
	full	1.1625	0.61875
	full	1.2	0.7125
	full	1.2375	0.9
	major	1.24	0.62

## Sheet: Fig 5E
	Overlap (minimal, minor, major, full)	MS2-labeled RNA signal dimension (µm)	Pol II signal dimension (µm)
Experiment 1	minor	1.25	1.45
	major	0.80625	0.84375
	major	0.96	1.38
	minor	1.24286	1.05
	major	1.2375	1.5375
	major	0.642857	1.41429
	minimal	1.12941	0.794118
	minor	0.46875	1.25625
	minor	0.566667	0.583333
	major	1.65	2.05714
	major	1.2	1.27059
	major	1.0875	1.29375
	minor	0.733333	0.916667
	major	1.92	1.46
	major	1.05	1.03125
	major	1.24	1.42
	minor	1.35	1.30714
Experiment 2	major	1.3	1.35
	major	2.54	2.1
	major	0.942857	1.45714
	major	0.6	0.45
	minor	0.866667	0.75
	minor	1.02857	0.921429
	major	1.56429	1.22143
	major	0.99375	0.61875
Experiment 3	minor	1.35	1.33125
	minor	0.61875	0.5625
	minor	1.56429	1.24286
	major	1.725	1.0125
	minor	0.82	0.8
	minor	0.9	0.88125
	major	1.18	1.18
	major	1.46667	1.15
	major	1.17692	1.10769
	minor	1.8	1.60714
	full	1.06	0.72
	minor	0.829412	0.9
	major	2.28462	2.16923
	minor	1.22	0.92
	major	1.44	1.22
	major	1.00588	0.935294
	major	2.33077	2.49231

## Sheet: Fig 6E
	Overlap (minimal, minor, major)	FISH-labeled RNA signal dimension (µm)	Pol II signal dimension (µm)
Experiment 1	major	1.4625	2.00625
	minimal	1.36667	0.783333
	minimal	0.707143	0.921429
	major	1	1.03333
	minor	1.22	0.94
	minor	1.2	0.946154
	minor	1.09286	1.32857
	major	1.56429	1.65
	minor	1.2	1.32857
	minor	0.58125	1.06875
	minimal	1.24615	0.992308
	major	0.761538	1.24615
	major	0.7	0.86
	major	1.68462	1.36154
	major	1.33846	1.31538
	major	1.54286	1.24286
	major	1.39286	1.73571
Experiment 2	major	1.04118	1.14706
	major	1.03125	1.10625
	major	1.4	1.18571
	major	1.09231	1.29231
	major	1.55294	1.42941
	minor	0.7125	1.425
	major	0.88125	1.7625
	major	0.95625	1.14375
	major	0.970588	1.60588
	major	1.0125	0.9
	major	1.16471	1.57059
	major	1.02	1.46
	major	0.84	0.86
	minor	0.942857	0.814286
	minor	0.792857	1.05
	major	0.983333	0.866667

## Sheet: Fig 7B
Time (seconds)	Experiment 1	Experiment 2	Experiment 3		Experiment 4	Experiment 5			Experiment 6		Experiment 7		Experiment 8	Average	Standard deviation
0	1.02707	0.960099	0.882353	0.991706	1.07642	0.969314	0.95944	0.989803	0.95362	0.941211	1.01375	1.12138	0.974311	0.989268	0.0608673
14.9596	1	1	1	1	1	1	1	1	1	1	1	1	1	1	0
15.7818	0	0	0	0	0	0	0	0	0	0	0	0	0	0	0
29.9599	0.184461	0.240642	0.254424	0.35624	0.286434	0.402422	0.300478	0.226316	0.213002	0.390861	0.00220024	0.30328	0.287957	0.265286	0.102963
44.9606	0.17594	0.206993	0.135342	0.341035	0.282287	0.453704	0.328148	0.261184	0.18129	0.30326	0.227173	0.311524	0.31145	0.270718	0.0854393
59.9614	0.24411	0.293295	0.202296	0.321485	0.364929	0.443613	0.429603	0.348026	0.214588	0.270081	0.0720572	0.282231	0.327808	0.293394	0.0990751
74.9628	0.18396	0.227478	0.395505	0.351896	0.200237	0.505164	0.391488	0.239803	0.239429	0.417346	0.173267	0.36362	0.249094	0.302945	0.10591
89.962	0.178446	0.268285	0.395505	0.31951	0.416765	0.486883	0.388377	0.273355	0.217098	0.305879	0.0990099	0.442203	0.308706	0.315386	0.110637
104.963	0.167419	0.239654	0.407939	0.409558	0.292062	0.575973	0.414824	0.391776	0.251718	0.327416	0.117712	0.426416	0.25612	0.329122	0.124465
119.962	0.210025	0.258824	0.277858	0.394945	0.38981	0.525938	0.459051	0.280592	0.251586	0.307625	0.00275027	0.433082	0.26644	0.312194	0.132837
134.963	0.238095	0.285973	0.190818	0.361572	0.300948	0.509615	0.367708	0.53125	0.264138	0.373108	0.168867	0.433608	0.353167	0.336836	0.111283
149.965	0.241604	0.261292	0.248207	0.377567	0.308946	0.54962	0.394155	0.645724	0.264667	0.231956	0.189219	0.370812	0.277857	0.33551	0.132807
164.965	0.0842105	0.322748	0.215686	0.402646	0.210604	0.420881	0.395488	0.665132	0.295983	0.314319	0.0786579	0.420277	0.330333	0.319767	0.155266
179.966	0.17193	0.237598	0.364897	0.364337	0.119964	0.47519	0.397711	0.702961	0.245375	0.474098	0.119362	0.370461	0.348007	0.337838	0.162854
194.965	0.190977	0.25833	0.328551	0.389021	0.330569	0.436254	0.428714	0.761184	0.260571	0.44936	0.0847085	0.415892	0.297618	0.356288	0.161653
209.966	0.166917	0.239819	0.356289	0.388428	0.229858	0.424798	0.410601	0.664145	0.352405	0.339639	0.0962596	0.379583	0.255352	0.331084	0.141198
224.966	0.178947	0.274784	0.493065	0.351303	0.216825	0.48623	0.417713	0.704605	0.365354	0.566356	0.140814	0.261358	0.269843	0.363631	0.16449
239.968	0.189474	0.307034	0.346724	0.35861	0.216528	0.444266	0.389599	0.680263	0.383192	0.468277	0.187019	0.468339	0.317049	0.365875	0.134941
254.967	0.184962	0.287618	0.251554	0.393167	0.34449	0.435007	0.374153	0.716118	0.385703	0.325669	0.080308	0.401859	0.358327	0.349149	0.147737
269.966	0.234586	0.281942	0.434242	0.422196	0.287026	0.447709	0.408045	0.687171	0.343288	0.4156	0.050055	0.434134	0.328466	0.367266	0.146859
284.968	0.231579	0.30687	0.481588	0.442141	0.128258	0.456968	0.406712	0.651645	0.4449	0.440629	0.0192519	0.416944	0.285212	0.362515	0.165772
299.969	0.313283	0.307445	0.445242	0.422196	0.25622	0.473231	0.44905	0.650987	0.472912	0.493888	0.169967	0.484827	0.266989	0.40048	0.129741
314.969	0.133835	0.244673	0.493065	0.270932	0.382405	0.492403	0.43716	0.518092	0.439614	0.446158	0.176018	0.356955	0.284334	0.359665	0.126627
329.97	0.22406	0.278239	0.432807	0.316746	0.388922	0.39518	0.44416	0.588487	0.432875	0.454016	0.0808581	0.355902	0.24108	0.35641	0.129022
344.971	0.111779	0.318881	0.516978	0.36019	0.49378	0.367106	0.404489	0.568092	0.383324	0.422584	0.150165	0.342922	0.36689	0.369783	0.128699
359.971	0.158897	0.248787	0.317073	0.450434	0.337678	0.415539	0.39371	0.54375	0.345666	0.424331	0.0720572	0.523417	0.378527	0.354605	0.133928
374.97	0.317795	0.291979	0.373506	0.379147	0.287915	0.436491	0.397822	0.570066	0.394424	0.34837	0.184818	0.404841	0.397409	0.368045	0.0904342
389.971	0.170426	0.281037	0.331899	0.347156	0.380332	0.43845	0.38382	0.554276	0.376189	0.505821	0.166667	0.446939	0.390493	0.367193	0.113551
404.972	0.142356	0.309914	0.409852	0.395142	0.249111	0.425392	0.414268	0.566776	0.363901	0.452852	0.0286029	0.446238	0.365243	0.351511	0.141675
419.972	0.261654	0.355245	0.406982	0.313389	0.294431	0.385209	0.420936	0.534868	0.399181	0.454016	0.10451	0.406245	0.370293	0.362074	0.104538
434.974	0.216541	0.298643	0.283118	0.405213	0.213566	0.470264	0.418713	0.682237	0.38055	0.389406	0.0940594	0.416944	0.354594	0.355681	0.143824
449.974	0.229073	0.261045	0.215208	0.361374	0.34923	0.480947	0.416602	0.662171	0.375793	0.464203	0.163366	0.532889	0.336041	0.372919	0.140007
464.974	0.22807	0.245496	0.131516	0.419431	0.348045	0.485518	0.413602	0.632566	0.418076	0.515425	0.0913091	0.461498	0.446262	0.372063	0.156762
479.974	0.254637	0.288852	0.197991	0.409953	0.209123	0.493056	0.374597	0.602632	0.409355	0.468859	0.105061	0.354324	0.400483	0.351456	0.136766
494.974	0.185464	0.248128	0.276901	0.429502	0.219491	0.477505	0.42927	0.49375	0.297833	0.285797	0.117712	0.371689	0.482709	0.331981	0.123833
509.975	0.336842	0.265899	0.424677	0.401264	0.158175	0.470204	0.412824	0.598684	0.347516	0.448487	0.0346535	0.286616	0.390383	0.352017	0.143536
524.977	0.108772	0.271329	0.415112	0.378949	0.117891	0.572115	0.394266	0.597697	0.396934	0.298894	0.123762	0.36327	0.469755	0.346827	0.159783
539.975	0.174937	0.25216	0.527021	0.28278	0.0915284	0.648682	0.364929	0.484868	0.339456	0.232538	0.0533553	0.407472	0.468987	0.332978	0.174668
554.977	0.190476	0.225093	0.418938	0.313586	0.0515403	0.644884	0.394822	0.592434	0.3676	0.288126	0.0940594	0.288195	0.386102	0.327373	0.171284
569.977	0.16792	0.210366	0.345289	0.32504	0.131813	0.676401	0.350706	0.619408	0.299947	0.205763	0.141364	0.355552	0.381052	0.323894	0.168076

## Sheet: _xltb_storage_
XL Toolbox Settings
	export_preset	<?xml version="1.0" encoding="utf-16"?>_x000D_ <Preset xmlns:xsi="http://www.w3.org/2001/XMLSchema-instance" xmlns:xsd="http://www.w3.org/2001/XMLSchema">_x000D_ <Name>Tiff, 800 dpi, RGB, Transparent canvas</Name>_x000D_ <Dpi>800</Dpi>_x000D_ <FileType>Tiff</FileType>_x000D_ <ColorSpace>Rgb</ColorSpace>_x000D_ <Transparency>TransparentCanvas</Transparency>_x000D_ <UseColorProfile>false</UseColorP…
	export_path	C:\Users\João Pessoa\Dropbox\FRAP\FRAP_exon2.tif

## Sheet: Fig 7C
Time (secconds)	Experiment 1					Experiment 2	Experiment 3				Experiment 4	Experiment 5		Experiment 6	Experiment 7		Average	Standard deviation
0	1.13865	1.02896	0.819349	0.964979	1.01265	0.973769	1.03298	0.897578	1.01894	1.04499	0.943676	1.09313	0.846615	1.03091	1.10923	1.04471	1.00007	0.0890657
14.9596	1	1	1	1	1	1	1	1	1	1	1	1	1	1	1	1	1	0
15.7818	0	0	0	0	0	0	0	0	0	0	0	0	0	0	0	0	0	0
29.9599	0.100868	0.128168	0.195412	0.369814	0.245366	0.228854	0.230827	0.121609	0.12595	0.0955685	0.286891	0.175118	0.151717	0.255931	0.0965561	0.22615	0.189675	0.0789631
44.9606	0.0968908	0.111369	0.259747	0.424629	0.110915	0.248528	0.279291	0.136298	0.137228	0.170322	0.395092	0.188259	0.223074	0.274862	0.0743714	0.31999	0.215679	0.106005
59.9614	0.121656	0.0935554	0.211295	0.342406	0.287438	0.227516	0.265176	0.186317	0.118601	0.13026	0.380435	0.277103	0.251751	0.299065	0.0562011	0.313491	0.222642	0.0961083
74.9628	0.0800795	0.140623	0.317504	0.363913	0.145925	0.265391	0.338496	0.181421	0.156234	0.2641	0.393939	0.195543	0.268756	0.301222	0.084513	0.354302	0.240748	0.101495
89.962	0.085141	0.078349	0.279961	0.382566	0.152692	0.187366	0.254184	0.202461	0.130385	0.167189	0.362648	0.207542	0.313771	0.189073	0.0542996	0.3621	0.213108	0.104342
104.963	0.0894794	0.137292	0.375742	0.442901	0.16446	0.243041	0.296653	0.140664	0.17201	0.162489	0.400527	0.192687	0.237079	0.268871	0.0760617	0.345204	0.234072	0.112088
119.962	0.114787	0.131644	0.285416	0.385421	0.302442	0.301793	0.313765	0.196374	0.149138	0.2688	0.446146	0.303242	0.185062	0.237479	0.0963448	0.417988	0.25849	0.106815
134.963	0.169197	0.196959	0.307075	0.47716	0.19594	0.256826	0.315264	0.261479	0.146604	0.256043	0.405138	0.259963	0.290764	0.340043	0.0834566	0.510268	0.279511	0.114824
149.965	0.0945409	0.141492	0.323279	0.391892	0.117682	0.230594	0.261554	0.265449	0.143056	0.286034	0.388505	0.306099	0.267756	0.347232	0.077752	0.520925	0.26024	0.122727
164.965	0.098337	0.203331	0.285737	0.334412	0.215946	0.368308	0.335373	0.273918	0.152053	0.222247	0.380599	0.172118	0.253418	0.317038	0.0891612	0.486093	0.261756	0.1077
179.966	0.120571	0.197104	0.306754	0.40826	0.196234	0.421708	0.279291	0.270345	0.160986	0.286929	0.434124	0.212398	0.196399	0.364965	0.095711	0.437744	0.274345	0.113056
194.965	0.114967	0.178421	0.340927	0.369623	0.206826	0.534663	0.355234	0.305809	0.131779	0.246643	0.437912	0.218255	0.282761	0.367122	0.118741	0.474136	0.292739	0.128156
209.966	0.157086	0.159015	0.361303	0.429006	0.288909	0.460653	0.40707	0.332539	0.148441	0.285139	0.411067	0.244822	0.194065	0.366882	0.0821889	0.513907	0.302631	0.128195
224.966	0.124729	0.122375	0.410878	0.317282	0.180347	0.512447	0.424557	0.235411	0.137481	0.284467	0.443511	0.252821	0.210737	0.350108	0.103317	0.517286	0.289235	0.140948
239.968	0.122017	0.163939	0.311567	0.326799	0.22742	0.485948	0.487509	0.296943	0.169349	0.247314	0.487154	0.284531	0.229743	0.343158	0.102683	0.452301	0.296148	0.129063
254.967	0.102856	0.181608	0.400931	0.292729	0.298911	0.425455	0.478641	0.28027	0.160416	0.254476	0.422266	0.318669	0.24108	0.422478	0.119586	0.575513	0.310993	0.134911
269.966	0.0947216	0.144967	0.377026	0.209364	0.339512	0.475375	0.416438	0.320101	0.150722	0.245971	0.465744	0.283531	0.299767	0.412892	0.147898	0.469717	0.303359	0.127554
284.968	0.105387	0.155539	0.304187	0.315188	0.188585	0.56772	0.403947	0.351198	0.156551	0.294091	0.519433	0.238109	0.268089	0.340522	0.0984576	0.502989	0.300625	0.144586
299.969	0.0996023	0.14656	0.359538	0.229349	0.260077	0.539882	0.387834	0.31097	0.145084	0.29051	0.465086	0.258249	0.288096	0.376707	0.118107	0.451781	0.295464	0.130158
314.969	0.119848	0.136278	0.315257	0.353445	0.23654	0.505889	0.391082	0.322218	0.160226	0.331021	0.452569	0.294244	0.259753	0.399233	0.145151	0.442163	0.304057	0.12021
329.97	0.132321	0.146126	0.285577	0.313285	0.213004	0.445931	0.401074	0.33373	0.182717	0.292301	0.463439	0.295101	0.260754	0.252097	0.0857807	0.469717	0.28581	0.117829
344.971	0.114425	0.173932	0.27579	0.25885	0.231539	0.572136	0.3997	0.381765	0.168082	0.328782	0.474638	0.272961	0.250417	0.303858	0.16966	0.432285	0.300551	0.125006
359.971	0.118583	0.147574	0.363388	0.25866	0.270079	0.563169	0.332626	0.340611	0.177965	0.314682	0.511693	0.275104	0.260754	0.28972	0.0838792	0.383936	0.293276	0.129089
374.97	0.140275	0.0853005	0.295845	0.20099	0.111503	0.490096	0.429928	0.390367	0.170489	0.286482	0.538043	0.279389	0.282094	0.244908	0.118741	0.330387	0.274677	0.136397
389.971	0.155278	0.0968863	0.395315	0.119528	0.352457	0.587928	0.413565	0.394204	0.125887	0.341987	0.409091	0.328096	0.238079	0.188114	0.136277	0.432545	0.294702	0.145218
404.972	0.249096	0.102679	0.354725	0.156643	0.232421	0.5625	0.403198	0.382956	0.151102	0.273724	0.477602	0.235538	0.293765	0.340762	0.137334	0.49961	0.303353	0.137225
419.972	0.218185	0.120637	0.34558	0.236772	0.281259	0.518335	0.416812	0.411407	0.133426	0.314235	0.482049	0.273247	0.306102	0.245627	0.0914853	0.479334	0.304656	0.131431
434.974	0.323572	0.0863143	0.453072	0.200228	0.361871	0.481665	0.458781	0.332142	0.161619	0.356759	0.483202	0.216969	0.389797	0.203211	0.110923	0.475175	0.318456	0.13758
449.974	0.353398	0.0483707	0.374138	0.206129	0.361871	0.459716	0.35998	0.403996	0.161049	0.401074	0.475461	0.245822	0.326109	0.235802	0.158462	0.445542	0.313557	0.123976
464.974	0.236804	0.101231	0.326969	0.178531	0.384819	0.480862	0.408194	0.477571	0.162316	0.356983	0.477273	0.400657	0.33878	0.299545	0.0997253	0.420068	0.321895	0.130192
479.974	0.28073	0.136133	0.363228	0.134374	0.352162	0.568389	0.379715	0.409819	0.129435	0.428827	0.447464	0.385945	0.337779	0.251618	0.1648	0.144008	0.307152	0.134711
494.974	0.27368	0.178711	0.324723	0.157594	0.314504	0.479657	0.431177	0.331348	0.13387	0.391674	0.401515	0.367947	0.321774	0.230769	0.102261	0.253964	0.293448	0.110664
509.975	0.249277	0.144967	0.244665	0.141226	0.271845	0.571601	0.462528	0.467117	0.185631	0.409579	0.48139	0.353664	0.310437	0.222861	0.0940207	0.434104	0.315307	0.143149
524.977	0.22885	0.10992	0.351356	0.0709935	0.264784	0.493442	0.443542	0.412068	0.190446	0.309758	0.437582	0.424368	0.294098	0.185957	0.101204	0.428646	0.296689	0.137484
539.975	0.248192	0.126575	0.296166	0.090217	0.3604	0.516729	0.384337	0.443562	0.161113	0.44427	0.453063	0.360806	0.258753	0.150252	0.105641	0.308812	0.294305	0.137554
554.977	0.37491	0.106879	0.26456	0.123525	0.345396	0.476847	0.338371	0.507874	0.17334	0.444047	0.492918	0.424368	0.341114	0.367362	0.117262	0.554718	0.340843	0.1462
569.977	0.314534	0.198262	0.237446	0.144652	0.335687	0.490498	0.346365	0.450708	0.17429	0.459714	0.531291	0.374089	0.300433	0.320872	0.14494	0.561216	0.336562	0.134822

## Sheet: Fig 7E
Time (seconds)	Experiment 1	Experiment 2	Experiment 3				Experiment 4		Experiment 5						Experiment 6		Experiment 7									Average	Standard deviation
0	1.03756	1.02243	0.980371	1.08179	1.103	1.03699	1.00898	1.09453	1.04717	0.972657	0.908743	0.918634	1.16667	0.962204	0.995705	1.01012	0.997761	1.12754	1.09879	0.98536	0.988227	0.920893	1.05008	0.974348	0.930329	1.01683	0.0679484
14.9596	1	1	1	1	1	1	1	1	1	1	1	1	1	1	1	1	1	1	1	1	1	1	1	1	1	1	0
15.7818	0	0	0	0	0	0	0	0	0	0	0	0	0	0	0	0	0	0	0	0	0	0	0	0	0	0	0
29.9599	0.0611026	0.0471245	0.0384255	0.0237437	0.18295	0.0222128	0.422435	0.73774	0.327132	0.254393	0.201497	0.238689	0.130172	0.165211	0.044164	0.0512236	0.0907933	0.342823	0.0816475	0.126655	0.20663	0.217478	0.0304404	0.135195	0.180118	0.1744	0.159756
44.9606	0.0603119	0.0404049	0.0720088	0.0309023	0.20625	0.0823679	0.439441	0.727402	0.375861	0.277155	0.18585	0.268996	0.160599	0.180854	0.0914826	0.0660347	0.109824	0.386289	0.108954	0.169749	0.260781	0.198279	0.104183	0.113135	0.201416	0.196741	0.156125
59.9614	0.0752471	0.0669343	0.0828908	0.0290595	0.18814	0.0929961	0.485142	0.783614	0.335958	0.290612	0.195678	0.258768	0.16862	0.192375	0.0632815	0.0881374	0.140899	0.342984	0.115486	0.173703	0.24307	0.176929	0.0764831	0.129396	0.238556	0.201398	0.161756
74.9628	0.0820997	0.0753992	0.1146	0.0613793	0.176526	0.0773727	0.499789	0.756348	0.40859	0.299882	0.20721	0.32533	0.152164	0.19083	0.113907	0.0757417	0.166146	0.379614	0.0724848	0.182087	0.306145	0.230277	0.136652	0.153095	0.221901	0.218623	0.16145
89.962	0.0633428	0.0288856	0.0989795	0.0361471	0.223742	0.0784355	0.475459	0.792402	0.404495	0.271035	0.246381	0.301914	0.181229	0.204927	0.0974877	0.0690881	0.199653	0.403136	0.110768	0.164043	0.268754	0.184404	0.123527	0.147611	0.20661	0.215298	0.16744
104.963	0.130595	0.0179771	0.102416	0.0428096	0.256006	0.116484	0.508415	0.854752	0.384591	0.27193	0.228534	0.31198	0.187592	0.222397	0.0557942	0.11899	0.213163	0.419059	0.136533	0.184739	0.237845	0.191987	0.141554	0.180575	0.238231	0.230198	0.173578
119.962	0.101735	0.0177153	0.0932521	0.0589694	0.215722	0.109363	0.471798	0.852878	0.362274	0.254465	0.219238	0.293381	0.175043	0.214294	0.0361066	0.0619332	0.236055	0.397025	0.111494	0.197628	0.335154	0.187362	0.143426	0.157759	0.238816	0.221715	0.174282
134.963	0.10582	0.018588	0.111476	0.0564888	0.247804	0.112871	0.502112	0.820508	0.351195	0.229519	0.253548	0.289183	0.212692	0.216917	0.0473566	0.0295766	0.253194	0.416687	0.174907	0.206211	0.325043	0.187523	0.161611	0.186815	0.246802	0.230578	0.169612
149.965	0.135295	0.00541058	0.134437	0.108654	0.199572	0.049527	0.529857	0.893326	0.413955	0.259404	0.253619	0.324684	0.210383	0.17877	0.176732	0.0962494	0.261533	0.416365	0.181348	0.201957	0.296577	0.132939	0.156498	0.170679	0.282612	0.242815	0.179694
164.965	0.118955	0.00750501	0.17531	0.123538	0.159686	0.09374	0.526547	0.805647	0.384908	0.278193	0.273737	0.368692	0.212899	0.144721	0.159629	0.0740555	0.283999	0.429353	0.209925	0.220451	0.270451	0.164668	0.16451	0.150826	0.309298	0.24445	0.166329
179.966	0.118955	0.00174535	0.163751	0.124389	0.116535	0.101817	0.52197	0.920721	0.333069	0.348377	0.26256	0.309558	0.183863	0.164625	0.194177	0.0808458	0.256514	0.43076	0.20176	0.221077	0.331999	0.155042	0.208312	0.123913	0.288585	0.246597	0.182547
194.965	0.162398	-0.0178899	0.160627	0.1229	0.0472163	0.186098	0.528836	0.992182	0.308466	0.37028	0.258906	0.344629	0.203487	0.258225	0.191517	0.0512236	0.292106	0.38267	0.187698	0.228209	0.340583	0.248777	0.221095	0.226585	0.257775	0.262184	0.19139
209.966	0.135691	-0.00209443	0.155993	0.139982	0.133012	0.0963971	0.503098	0.871487	0.374813	0.400558	0.265044	0.341345	0.222459	0.267171	0.193379	0.0908262	0.265431	0.416848	0.192597	0.232213	0.31483	0.163377	0.226129	0.17818	0.31209	0.259634	0.172266
224.966	0.160466	-0.0314164	0.128449	0.0840598	0.145823	0.202253	0.513591	0.78271	0.360973	0.324398	0.19543	0.326703	0.217279	0.263682	0.201171	0.0390102	0.310326	0.41343	0.138891	0.245727	0.342144	0.155741	0.212266	0.159397	0.269755	0.24649	0.163374
239.968	0.12752	0.058033	0.149745	0.140265	0.212782	0.200871	0.470178	0.662079	0.390273	0.272682	0.295309	0.327403	0.213757	0.252067	0.160427	0.0768354	0.310905	0.416888	0.16901	0.233614	0.355444	0.214144	0.199642	0.181457	0.299623	0.255638	0.132805
254.967	0.156512	0.0610001	0.178382	0.0842016	0.169739	0.211181	0.543448	0.756994	0.426939	0.310368	0.354669	0.331063	0.236429	0.258061	0.238493	0.101855	0.304536	0.463852	0.171006	0.225656	0.332542	0.135413	0.222834	0.203013	0.3379	0.272644	0.154963
269.966	0.147946	0.0781918	0.185515	0.143384	0.11922	0.116272	0.501444	0.672029	0.480302	0.184925	0.316846	0.343041	0.256793	0.22975	0.132112	0.122089	0.293959	0.483635	0.176449	0.22911	0.341499	0.159344	0.213794	0.207299	0.317869	0.258113	0.146904
284.968	0.184538	0.0900602	0.167291	0.149904	0.167888	0.127537	0.51007	0.687472	0.404622	0.284492	0.285871	0.323258	0.239212	0.275086	0.167687	0.120038	0.338931	0.51339	0.184977	0.241898	0.364673	0.140683	0.210816	0.174587	0.332121	0.267484	0.143853
299.969	0.192972	0.0712104	0.157919	0.156283	0.13185	0.126156	0.551123	0.827292	0.450748	0.373215	0.300738	0.344333	0.236696	0.26881	0.195318	0.103541	0.313916	0.481544	0.180078	0.236042	0.364503	0.224469	0.201645	0.184104	0.295046	0.278782	0.166106
314.969	0.170217	0.0314163	0.185931	0.178964	0.0658706	0.237751	0.562988	0.791432	0.368465	0.370316	0.243649	0.374156	0.233203	0.252582	0.227509	0.127558	0.355298	0.420024	0.186066	0.210466	0.401791	0.153912	0.261946	0.154103	0.348386	0.27656	0.161699
329.97	0.15515	0.029671	0.2078	0.153236	0.16132	0.222128	0.475635	0.712929	0.349417	0.370781	0.238469	0.346486	0.249867	0.256048	0.226255	0.10746	0.380853	0.500442	0.174	0.232688	0.407627	0.195052	0.261577	0.17257	0.308129	0.275824	0.144913
344.971	0.209971	-0.0068069	0.191086	0.143667	0.258257	0.250292	0.54637	0.89423	0.304276	0.456748	0.236411	0.350793	0.294501	0.290565	0.267721	0.108326	0.443775	0.424688	0.202486	0.265347	0.406508	0.126109	0.25591	0.132422	0.345952	0.295984	0.176295
359.971	0.228553	0.0170172	0.198063	0.143455	0.241163	0.22978	0.562179	0.883181	0.265103	0.408253	0.255677	0.380696	0.257562	0.282299	0.202501	0.115754	0.37873	0.448854	0.249478	0.250031	0.406983	0.175585	0.306117	0.166078	0.394909	0.29792	0.169742
374.97	0.233692	0.214242	0.218265	0.140619	0.325833	0.234775	0.513943	0.936551	0.306689	0.4201	0.241023	0.349178	0.286065	0.246165	0.232716	0.11302	0.418799	0.367752	0.246303	0.228034	0.360262	0.19957	0.340827	0.12448	0.366567	0.306619	0.163167
389.971	0.21454	0.206475	0.216703	0.155291	0.310118	0.26751	0.536864	0.926278	0.281483	0.413299	0.260077	0.386564	0.245605	0.185397	0.177188	0.115299	0.41575	0.488943	0.258187	0.235441	0.358599	0.159935	0.319716	0.135951	0.379878	0.306044	0.16978
404.972	0.201142	0.163627	0.197855	0.165214	0.278326	0.228186	0.484402	0.803773	0.311863	0.434344	0.232011	0.346701	0.257888	0.190244	0.271863	0.115709	0.444161	0.543305	0.269981	0.220701	0.356326	0.22221	0.28722	0.153284	0.404649	0.303399	0.151754
419.972	0.238963	0.153766	0.213944	0.200227	0.287399	0.214157	0.569854	0.659365	0.375512	0.431302	0.237475	0.379808	0.193897	0.15479	0.23971	0.119856	0.433546	0.545798	0.271614	0.266423	0.373121	0.121484	0.31152	0.218328	0.364359	0.303049	0.141675
434.974	0.224423	0.150711	0.185931	0.156779	0.26047	0.0745031	0.606049	0.559152	0.44516	0.38252	0.222573	0.352542	0.271947	0.159356	0.285356	0.115299	0.47956	0.506916	0.267713	0.2686	0.371085	0.092014	0.293387	0.256334	0.358321	0.293868	0.143774
449.974	0.212431	0.128371	0.148183	0.185981	0.315562	0.142629	0.653827	0.762615	0.462588	0.363051	0.268166	0.372864	0.311904	0.196848	0.239102	0.123866	0.456476	0.580338	0.265082	0.26825	0.378448	0.199408	0.299476	0.258855	0.392767	0.319484	0.163556
464.974	0.24362	0.100969	0.230553	0.142746	0.265805	0.132958	0.618442	0.808232	0.493889	0.373931	0.280017	0.380481	0.290949	0.28813	0.266428	0.107005	0.460992	0.50764	0.284768	0.253985	0.375666	0.140575	0.295575	0.265158	0.367931	0.319058	0.164437
479.974	0.186119	0.0931146	0.244663	0.182649	0.282536	0.123818	0.81533	0.894295	0.475921	0.427293	0.28463	0.35055	0.2879	0.346205	0.282885	0.0750581	0.474001	0.530519	0.287853	0.235867	0.386829	0.150524	0.326463	0.260368	0.414226	0.336785	0.196306
494.974	0.286229	0.0577712	0.223628	0.255652	0.312332	0.226592	0.789627	0.980358	0.451922	0.440428	0.264867	0.259548	0.266412	0.301197	0.290411	0.069954	0.46381	0.531323	0.256464	0.238595	0.388186	0.143264	0.315473	0.250095	0.413123	0.33909	0.201072
509.975	0.188271	0.0827297	0.182026	0.226309	0.318901	0.208949	0.850679	0.790269	0.447287	0.332021	0.255322	0.361155	0.295892	0.321968	0.271711	0.0915098	0.500907	0.473502	0.258822	0.27298	0.38408	0.163861	0.312996	0.269507	0.366307	0.329119	0.181121
524.977	0.266769	0.0409285	0.24232	0.241831	0.338898	0.214582	0.795226	0.80597	0.437478	0.297556	0.276824	0.368584	0.305097	0.284383	0.273612	0.0653511	0.522756	0.455609	0.34809	0.294452	0.344145	0.131218	0.321008	0.303101	0.372638	0.333937	0.176626
539.975	0.22315	0.163103	0.257159	0.233184	0.405858	0.193007	0.934793	0.760677	0.479128	0.27261	0.276504	0.334186	0.337891	0.305224	0.250238	0.0750581	0.479599	0.487616	0.340742	0.221827	0.285448	0.2064	0.310835	0.239569	0.40874	0.339302	0.184736
554.977	0.246519	0.161707	0.271478	0.296052	0.373449	0.249123	0.830575	0.825483	0.485381	0.332093	0.267386	0.404786	0.311164	0.323092	0.272624	0.0764709	0.44999	0.538842	0.306813	0.245226	0.296203	0.0917989	0.325699	0.288163	0.452081	0.348888	0.179975
569.977	0.247222	0.152806	0.213475	0.266142	0.357552	0.274737	0.825822	0.855269	0.442145	0.330661	0.291265	0.360778	0.292192	0.34384	0.290829	0.0713211	0.453465	0.513148	0.291481	0.231738	0.344485	0.0653939	0.353161	0.294088	0.407896	0.342836	0.18263

[truncated: 10 more sheets: Fig 7F, Fig 8A-J, Fig 9B-D, Fig S1C-E, Fig S2C, Fig S3F-G, Fig S4C, Fig S5C, Fig S6C, Fig S7C]
